# Supplementary material for: New universal ITS2 primers for high-resolution herbivory analyses using DNA metabarcoding in both tropical and temperate zones
Source: Sci Rep. 2018 Jun 4;8:8542. doi: 10.1038/s41598-018-26648-2 (PMC5986805; doi:10.1038/s41598-018-26648-2)
Supplement: Supplementary file 2 — Supplementary Data 2 [file 41598_2018_26648_MOESM2_ESM.xlsx]

## Sheet: Sheet1
Supplementary Data S2. Taxonomic units amplified from stock dove faecal samples (n=13), showing which taxonomic units were co-amplified at the level of the individual sample.
			Sample Number
Order	Family	Taxonomic unit	1	2	3	4	5	6	7	8	9	10	11	12	13
Apiales	Apiaceae	Anthriscus sp.											1
Apiales	Apiaceae	Pastinaca sativa							1
Asterales	Asteraceae	Cirsium vulgare					1
Asterales	Asteraceae	Guizotia abyssinica											1		1
Asterales	Asteraceae	Helianthus annuus						1
Asterales	Asteraceae	Lapsana communis			1
Boraginales	Boraginaceae	Borago officinalis			1	1		1		1	1	1	1		1
Boraginales	Boraginaceae	Symphytum sp.						1
Brassicales	Brassicaceae	Brassica napus		1	1			1			1			1
Brassicales	Brassicaceae	Brassica oleracea												1
Brassicales	Brassicaceae	Brassica sp.	1			1		1	1	1	1		1		1
Brassicales	Brassicaceae	Brassicaceae	1		1		1			1	1	1
Brassicales	Brassicaceae	Thlaspi arvense						1
Brassicales	Resedaceae	Reseda lutea				1				1
Caryophyllales	Amaranthaceae	Atriplex sp.			1										1
Caryophyllales	Amaranthaceae	Chenopodium polyspermum								1
Caryophyllales	Caryophyllaceae	Stellaria media												1
Ericales	Primulaceae	Anagallis arvensis		1	1	1	1	1	1	1	1		1	1	1
Ericales	Primulaceae	Primulaceae	1
Fabales	Fabaceae	Vicia sativa										1
Fagales	Fagaceae	Quercus sp.			1
Geraniales	Geraniaceae	Geranium dissectum		1				1				1			1
Geraniales	Geraniaceae	Geranium lucidum													1
Lamiales	Plantaginaceae	Plantago lanceolata						1
Malpighiales	Violaceae	Viola arvensis						1
Poales	Poaceae	Dactylis glomerata		1	1						1				1
Poales	Poaceae	Hordeum sp.			1
Poales	Poaceae	Lolium sp.					1
Poales	Poaceae	Panicum miliaceum			1	1	1	1	1		1		1		1
Poales	Poaceae	Poa annua													1
Poales	Poaceae	Poa infirma						1
Poales	Poaceae	Poa sp.						1	1
Poales	Poaceae	Poaceae	1			1		1					1	1
Poales	Poaceae	Triticum sp.						1							1
Ranunculales	Ranunculaceae	Clematis vitalba													1
Rosales	Cannabaceae	Cannabis sativa												1
Rosales	Rosaceae	Prunus sp.													1
Rosales	Rosaceae	Rosaceae				1
Rosales	Rosaceae	Rubus sp.	1	1				1				1
Rosales	Urticaceae	Urtica dioica	1											1
