# Supplementary material for: New universal ITS2 primers for high-resolution herbivory analyses using DNA metabarcoding in both tropical and temperate zones
Source: Sci Rep. 2018 Jun 4;8:8542. doi: 10.1038/s41598-018-26648-2 (PMC5986805; doi:10.1038/s41598-018-26648-2)
Supplement: Supplementary file 3 — Supplementary Data 3 [file 41598_2018_26648_MOESM3_ESM.xlsx]

## Sheet: Sheet1
Supplementary Data S3. Taxonomic units amplified from Telfair’s skink faecal samples (n=246), showing which taxonomic units were co-amplified at the level of the individual sample.
			Sample Number
Order	Family	Taxonomic Unit	1	2	3	4	5	6	7	8	9	10	11	12	13	14	15	16	17	18	19	20	21	22	23	24	25	26	27	28	29	30	31	32	33	34	35	36	37	38	39	40	41	42	43	44	45	46	47
Apiales	Araliaceae	Polyscias maraisiana					1								1	1				1									1												1
Asparagales	Asparagaceae	Asparagus setaceus											1														1													1					1			1
Asparagales	Asparagaceae	Asparagus umbellatus																													1
Asterales	Asteraceae	Tridax procumbens
Asterales	Asteraceae	Bidens pilosa
Asterales	Goodeniaceae	Scaevola taccada
Boraginales	Boraginaceae	Hilsenbergia petiolaris				1	1		1	1			1			1	1	1	1	1	1	1	1	1	1	1		1	1	1		1		1	1			1		1	1				1	1		1
Brassicales	Caricaceae	Carica papaya
Caryophyllales	Aizoaceae	Sesuvium ayresii
Caryophyllales	Amaranthaceae	Achyranthes aspera
Caryophyllales	Petiveriaceae	Rivina humilis
Caryophyllales	Portulacaceae	Portulaca oleracea
Celastrales	Celastraceae	Maytenus pyria
Celastrales	Celastraceae	Cassine orientalis																	1							1
Ericales	Ebenaceae	Diospyros tesselaria								1																												1
Fabales	Fabaceae	Leucaena leucocephala					1							1		1									1				1		1	1				1					1				1	1			1
Fabales	Fabaceae	Pithecellobium dulce																											1
Fabales	Fabaceae	Gagnebina pterocarpa
Fabales	Fabaceae	Caesalpinia bonduc																																														1
Fabales	Fabaceae	Desmanthus virgatus
Fabales	Fabaceae	Rhynchosia viscosa
Fabales	Fabaceae	Millettia pinnata
Gentianales	Apocynaceae	Tylophora coriacea																																				1			1
Gentianales	Apocynaceae	Cynanchum staubii
Gentianales	Rubiaceae	Morinda citrifolia						1											1																					1	1
Lamiales	Acanthaceae	Asystasia gangetica												1																1						1													1
Lamiales	Lamiaceae	Premna serratifolia	1				1			1				1		1													1			1				1											1		1
Lamiales	Lauraceae	Clerodendrum heterophyllum	1					1																						1
Lamiales	Plantaginaceae	Plantago sp.*
Lamiales	Verbenaceae	Stachytarpheta jamaicensis												1																						1													1
Malpighiales	Euphorbiaceae	Euphorbia hirta				1							1			1									1			1
Malpighiales	Euphorbiaceae	Acalypha indica
Malpighiales	Euphorbiaceae	Euphorbia thymifolia																																				1
Malpighiales	Passifloraceae	Passiflora suberosa	1	1			1	1	1				1					1	1	1				1	1			1	1	1	1	1		1	1	1	1	1		1	1	1	1		1	1
Malpighiales	Passifloraceae	Turnera angustifolia					1
Malpighiales	Phyllanthaceae	Margaritaria anomala								1						1							1													1							1		1
Malpighiales	Phyllanthaceae	Phyllanthus casticum
Malpighiales	Phyllanthaceae	Phyllanthus amarus
Malpighiales	Phyllanthaceae	Phyllanthus mauritianus
Malpighiales	Salicaceae	Flacourtia indica																																				1
Malvales	Malvaceae	Hibiscus tiliaceus																	1															1												1
Malvales	Malvaceae	Thespesia populnea							1									1						1							1			1		1		1	1							1
Malvales	Malvaceae	Sida pusilla
Malvales	Malvaceae	Abutilon indicum
Malvales	Thymelaeaceae	Wikstroemia indica
Myrtales	Combretaceae	Terminalia bentzoe
Myrtales	Myrtaceae	Eugenia lucida															1				1																	1				1				1
Poales	Cyperaceae	Cyperus dubius							1												1		1	1							1				1							1			1	1
Poales	Poaceae	Eragrostis amabilis				1							1		1	1	1		1											1					1			1
Poales	Poaceae	Digitaria horizontalis
Poales	Poaceae	Stenotaphrum dimidiatum																																				1
Poales	Poaceae	Triticum sp.*																										1	1											1
Poales	Poaceae	Cenchrus echinatus
Poales	Poaceae	Chloris barbata
Poales	Poaceae	Holcus sp.*
Poales	Poaceae	Zea mays*													1
Poales	Poaceae	Dactyloctenium ctenoides
Poales	Poaceae	Agrostis sp.*
Poales	Poaceae	Poa trivialis *																																				1
Polypodiales	Polypodiaceae	Phymatodes scolopendria
Rosales	Moraceae	Ficus rubra	1	1	1	1	1			1		1	1	1	1	1	1	1		1	1	1	1		1		1	1	1	1	1	1			1	1	1	1	1	1	1	1	1	1	1		1	1	1
Rosales	Moraceae	Ficus reflexa				1	1	1	1	1	1	1		1	1	1	1	1	1	1		1	1	1		1		1	1	1		1	1			1		1		1	1		1			1			1
Rosales	Rhamnaceae	Scutia myrtina
Rosales	Rhamnaceae	Gouania tiliifolia																																				1		1
Rosales	Rhamnaceae	Colubrina asiatica
Santalales	Santalaceae	Santalum album																											1				1
Sapindales	Anacardiaceae	Coptosperma borbonica													1																														1
Sapindales	Anacardiaceae	Poupartia borbonica									1	1																				1	1	1
Sapindales	Meliaceae	Turraea thouarsiana																																												1
Sapindales	Sapindaceae	Dodonaea viscosa																																												1
Solanales	Convolvulaceae	Ipomoea violacea	1	1	1	1	1	1		1	1	1	1	1	1	1	1	1	1	1	1	1			1			1	1	1	1	1	1	1	1	1	1	1		1	1	1	1	1	1			1	1
Solanales	Convolvulaceae	Ipomoea obscura											1																						1													1
Solanales	Convolvulaceae	Dichondra repens
Solanales	Solanaceae	Solanum americanum					1											1											1										1								1
Solanales	Solanaceae	Nicotiana tabacum
* those species absent in the comprehenisve DNA barcode library (Moorhouse-Gann, 2017)
[truncated: 199 more columns]
